# Supplementary material for: Self-organizing glycolytic waves tune cellular metabolic states and fuel cancer progression
Source: Nat Commun. 2025 Jul 1;16:5563. doi: 10.1038/s41467-025-60596-6 (PMC12217304; doi:10.1038/s41467-025-60596-6)
Supplement: Supplementary file 22 — Source Data [file 41467_2025_60596_MOESM22_ESM.xlsx]

## Sheet: Fig. 4b, c
			Aldolase wave activity
			time (hour)
			0	0.027	0.054	0.081	0.108	0.135	0.162	0.189	0.216	0.243	0.27	0.297	0.324	0.351	0.378	0.405	0.432	0.459	0.486	0.513	0.54	0.567	0.594	0.621	0.648	0.675	0.702	0.729	0.756	0.783	0.81	0.837	0.864	0.891	0.918	0.945	0.972	0.999	1.026	1.053	1.08	1.107	1.134	1.161	1.188	1.215	1.242
	individual cell
	1		1	0.819157	1.07406	0.974876	0.943732	0.928291	1.05784	1.07904	1.19471	1.1565	1.29312	1.31693	1.27297	1.37372	1.39257	1.39257	1.48548	1.64172	1.82256	2.01884	2.17351	2.53101	2.59121	2.65062	2.80215	2.77545	2.83957	2.65637	2.70845	2.77545	2.86417	2.99346	2.91782	2.93667	2.99686	3.39597	3.87883	3.77624	4.29076	4.229	5.10599	4.97828	5.20361	4.63125	4.81131	4.90814	5.12065
	2		1	0.973198	0.898692	0.942549	1.09156	0.952808	1.09502	1.01308	1.2675	1.21852	1.2811	1.17697	0.853167	1.02731	0.98692	0.920877	1.13375	0.929469	1.11952	1.07681	1.0336	1.09336	0.936779	1.00282	1.14222	1.28058	1.22647	1.3733	1.25776	1.14004	1.31303	1.391	1.51334	1.63568	1.83945	2.36137	2.589	2.46384	2.44794	2.54809	2.23557	2.46897	2.87304	2.81841	3.46204	2.74558	2.87817
	3		1	0.948311	1.00511	0.822831	0.968219	1.00091	0.794521	0.724932	0.534247	0.533151	0.561644	0.516347	0.418265	0.409863	0.330776	0.275982	0.292968	0.291872	0.293881	0.447854	0.557443	0.696438	0.672146	0.861918	0.948311	0.947215	0.943014	0.918721	0.964018	1.0168	1.15909	1.19489	1.38868	1.69005	2.1295	2.58776	3.08822	3.45078	3.93753	4.3368	4.64548	5.25132	5.82868	5.76347	5.91306	5.64018	5.30612
	4		1	1.01	1.04	1.12	1.05	1.03	1.1	0.98	0.835167	0.9175	1.04383	1.0645	0.999833	1.11733	1.0175	0.888	0.920333	0.9175	0.979167	0.826333	0.785167	0.835167	0.635167	0.573333	0.594	0.6175	0.541	0.632167	0.6175	0.588167	0.485167	0.529333	0.432333	0.0765	0.003	0.00883333	0.114667	0.267667	0.2705	1.00567	1.3115	2.52	3.40817	3.67283	4.1845	4.43733	4.8225
	5		1	0.99945	0.97333	1.02062	1.05554	0.935386	0.910641	0.980203	1.12923	1.05279	1.2678	1.19164	0.967006	1.23288	0.939511	1.02695	1.09266	0.97113	1.07149	0.825681	0.859225	0.736871	0.624966	0.482816	0.557053	0.629915	0.580423	0.62579	0.624416	0.57135	0.605719	0.778114	1.00962	1.17184	1.29475	1.45752	1.52901	1.5708	1.81523	1.87105	1.88397	2.1614	2.39703	2.20071	2.37366	2.09293	1.8716
	6		1	1.20718	1.15459	0.680564	1.30083	0.937139	1.38165	1.26363	1.08467	1.01347	0.961514	1.16292	1.02437	1.1052	0.927518	0.742142	0.885824	0.881976	0.862091	1.36947	0.962797	1.05645	1.33419	1.03079	1.04554	1.30083	1.47659	1.26042	1.48364	1.2848	1.1238	1.23092	1.13278	1.09429	1.30789	1.47787	1.21873	1.63502	1.28736	1.20398	1.2431	0.833868	1.09557	1.55997	0.726106	1.22579	0.90635
	7		1	1.14036	0.891382	1.13242	1.57483	1.55376	1.54692	0.987962	1.28618	1.15103	1.1814	1.43967	1.13653	0.931053	1.05171	0.69275	0.754856	0.867579	0.802736	0.656908	0.633105	0.573461	0.639672	0.731053	0.830369	0.625171	0.584131	0.538988	0.683447	0.572093	0.664843	0.761696	0.556224	0.949658	0.69275	1.11929	1.53899	1.54829	1.55239	1.69795	2.08208	1.30999	1.73899	1.44761	1.3907	1.66621	1.52312
	8		1	1.12311	1.10537	1.02285	1.23225	1.13154	1.313	1.32409	1.26043	1.26242	1.18767	1.30324	1.189	1.29348	1.2429	1.14951	1.2429	1.24889	1.17458	1.32653	1.1413	1.12533	1.19232	1.03261	0.946318	1.07254	1.16903	1.08496	1.17413	1.08696	0.968944	1.07986	1.07764	1.11202	1.20719	1.23536	1.14397	1.29303	1.04614	1.05346	0.991349	0.774845	0.897516	1.10271	0.69787	1.01353	0.860248
	9		1	0.827627	0.987612	1.04406	0.928071	1.08332	0.916326	0.875774	0.980367	0.930291	0.873554	0.975283	0.969908	1.06936	1.18628	1.23793	1.05831	1.02215	1.04686	0.974933	1.21257	0.810214	1.2668	1.06842	0.833002	0.976218	1.28994	0.985392	1.05323	1.0814	1.16156	0.811441	1.14415	0.95565	0.871976	1.60833	1.52121	1.56083	1.56112	1.65461	1.65303	1.67903	1.5076	1.5364	1.5998	1.87642	1.7332
	10		1	0.977295	1.08992	1.20955	1.18693	1.38024	1.20533	1.09701	1.11891	1.063	0.992192	0.810195	0.701786	0.849143	0.78399	0.835682	0.597685	0.6133	0.617518	0.441174	0.65862	0.323611	0.66212	0.583505	0.408597	0.565108	0.648658	0.547429	0.57857	0.56439	0.657184	0.630979	1.00637	1.01409	0.980167	1.57642	1.27542	0.96527	0.69685	0.60621	0.610428	0.764157	0.747106	0.890155	1.21314	1.44826	1.57292
	11		1	1.05978	0.821918	0.308842	0.43213	0.62142	0.600249	1.09465	1.07347	0.772105	1.11208	1.29514	0.90411	1.18555	0.688667	1.54795	1.58281	1.12329	1.12578	1.52927	1.30012	1.71731	1.22167	0.800747	0.931507	0.772105	0.660025	0.734745	0.737235	1.07846	0.701121	1.24408	1.44707	0.673724	0.496887	1.5878	0.915318	0.764633	0.450809	1.41345	1.11831	1.66127	2.63636	3.21669	3.0274	2.44583	3.5604
	12		1	0.833199	0.762236	0.979296	1.02217	1.19285	0.981271	1.18429	1.15114	0.790694	1.27273	1.32694	0.794206	0.851855	0.887336	0.908772	0.867071	0.826176	1.06116	0.853464	0.879582	1.05063	0.939206	1.00505	0.894359	0.906431	1.14068	0.805545	0.817178	0.970371	0.809789	0.883825	0.71161	0.816812	0.683517	1.13168	1.31524	1.48592	1.21662	1.39513	1.15663	1.0627	1.06467	1.08179	0.992977	0.758724	0.858878
	13		1	1.01226	1.08178	0.999529	1.0284	1.05338	1.11761	0.995169	1.04066	0.913858	1.17146	1.08673	0.873674	0.958873	0.997525	0.876149	0.971129	0.865779	0.997525	0.869786	0.765496	0.835965	0.702215	0.651779	0.76691	0.808037	0.74346	0.844332	0.820292	0.725784	0.805091	0.78164	0.859416	0.850695	0.846217	0.908437	0.837968	0.916333	1.18713	1.18265	1.09203	1.18513	1.25277	1.16356	1.31346	1.05291	1.08037
	14		1	0.841602	0.916129	0.949951	0.932139	0.940662	1.02109	0.984319	1.09791	0.925309	1.01224	0.756584	0.781772	0.817069	0.892908	0.859742	0.976615	1	1.11458	1.00393	1.10726	1.19681	1.2426	1.34543	1.07354	1.15058	1.00197	1.1007	1.18162	1.09496	1.1643	0.974811	1.24325	1.11605	1.37548	1.47476	1.45547	1.7479	1.14534	1.40821	1.35685	1.34018	0.946727	0.939187	1.09545	0.721779	1.1561
	15		1	1.04737	0.901402	0.666506	0.82407	0.870952	0.79362	1.01063	0.906718	0.756887	0.766554	0.717255	0.41566	0.531658	0.381827	0.858869	0.911551	0.717255	0.787337	0.81827	0.742871	0.885935	0.645723	0.659739	0.747704	0.785404	0.741904	1.01257	0.929435	1.23973	0.961334	1.17351	1.20831	0.79652	0.720155	1.63461	1.13388	1.01063	0.803287	1.31996	1.19333	1.39246	1.72692	1.85984	1.8956	1.75979	2.14935
	16		1	1.0405	1.04853	1.0563	1.08092	1.08678	1.03325	0.968723	1.03134	0.963126	0.963126	0.925463	0.789623	0.647462	0.602555	0.513005	0.480082	0.40133	0.5294	0.567064	0.611181	0.664121	0.724765	0.708171	0.605057	0.568776	0.588135	0.587871	0.652203	0.633897	0.665174	0.684072	0.619214	0.682097	0.677685	0.889445	0.927965	0.996378	1.11174	1.26029	1.38414	1.27965	1.35116	1.26858	1.12168	1.09897	1.0297
	17		1	0.733199	0.649553	0.715027	0.836458	0.907413	0.744159	0.831266	0.646092	0.689645	1.05423	1.05076	0.711278	0.593308	0.203346	0.673204	0.920104	0.958177	0.851168	0.959908	0.831266	0.771272	0.662244	0.753101	0.796654	0.723969	0.698587	0.856648	0.682434	0.776752	0.635131	0.831266	0.896452	0.809345	0.647822	1.42832	1.26478	0.75685	0.731468	1.27574	0.961927	1.14883	1.9925	1.69311	1.39371	1.12691	1.55149
[truncated: 49 more columns]

## Sheet: Fig. 4e,f
			PFK wave activity
			time (hour)
	individual cell		0	0.027	0.054	0.081	0.108	0.135	0.162	0.189	0.216	0.243	0.27	0.297	0.324	0.351	0.378	0.405	0.432	0.459	0.486	0.513	0.54	0.567	0.594	0.621	0.648	0.675	0.702	0.729	0.756	0.783	0.81	0.837	0.864	0.891	0.918	0.945	0.972	0.999	1.026	1.053	1.08	1.107	1.134	1.161	1.188	1.215	1.242
	1		1	0.99522	0.96889	0.987227	0.901889	0.685605	0.653632	0.707076	0.619309	0.600188	0.454902	0.423791	0.530758	0.464462	0.660058	0.724708	0.856359	1.00478	1.11496	1.08941	1.04788	0.92579	0.871483	1.00478	0.946556	1.15242	1.24583	1.25539	1.20915	1.10454	1.27294	1.29614	1.37356	1.43821	1.41023	1.58984	1.81248	2.16127	2.54275	2.72071	2.82525	2.99843	3.15085	3.26103	3.18517	3.2778	3.15406
	2		1	0.975373	0.950746	0.742976	0.598682	0.447104	0.499827	0.422477	0.281651	0.341658	0.475199	0.200832	0.647936	0.193548	0.218176	0.119667	0.19008	0.119667	0.126604	0.337843	0.0881027	0.13042	0.0457856	0.0846341	0.20777	0.348595	0.447104	0.507111	0.352064	0.309747	0.313215	0.242803	0.281651	0.489421	0.482484	1.50676	1.65487	1.66181	1.86611	1.45751	0.764135	1.08776	1.4752	1.49983	2.42595	3.09469	2.41866
	3		1	1.21669	1.18228	1.06296	1.05637	1.17496	1.39165	0.964861	0.930454	0.7694	1.06296	0.307467	2.10542	0.363836	0.7694	0.7694	0.622255	0.2306	0.125915	0.629575	0.090776	0.349927	0.265739	0.118594	0.0351391	0.118594	0.259151	0.112006	0.293558	0.300878	0.202782	0.265739	0.0629575	0.0768668	0.0841874	0.0139092	0.559297	0.461933	0.972182	1.26574	1.02123	1.46193	1.95827	3.58126	3.0776	3.33602	3.05637
	4		1	1.00606	0.83238	0.853585	0.606866	0.713564	0.743857	0.496802	0.487715	0.615954	0.518344	0.603501	0.448334	0.33827	0.26826	0.36587	0.503198	0.426792	0.509256	0.399529	0.518344	0.561091	0.506227	0.655335	0.673847	0.73174	0.722652	0.664759	1.00606	0.933019	0.749916	1.25311	1.17065	0.978795	1.2622	1.68294	2.44833	2.24403	2.46651	3.32615	2.89633	4.22854	3.77752	4.62504	4.71356	4.5244	5.59441
	5		1	1.19365	1.245	1.25167	1.1227	1.05135	1.16699	0.848687	0.650333	0.661701	1.12466	0.528028	1.47903	0.897687	1.10466	0.928655	1.18267	0.347315	0.525676	1.45668	0.732654	1.01333	0.944336	0.463348	0.234026	0.568013	0.770678	0.913367	0.815367	0.668365	0.568013	0.558996	0.427675	0.607997	0.365347	0.353979	1.73736	1.47236	1.19835	1.24265	0.565661	0.156017	0.748334	1.05802	0.539004	0.797334	0.744022
	6		1	1.04098	1.0951	0.999061	1.04004	0.702018	0.9318	0.680275	0.581886	0.80463	0.613014	0.878617	0.746285	0.743	0.571093	0.590802	0.806038	1.00563	0.97466	0.98733	1.07821	0.929923	1.00094	0.989676	0.915689	1.01032	0.9318	0.894103	0.995777	0.89598	0.917097	0.995777	0.803692	0.57297	0.759424	0.951979	1.66385	1.57954	1.61536	1.79571	1.88003	1.89035	1.63178	1.93649	1.87001	2.00469	2.29939
	7		1	0.783102	1.14167	1.2412	0.853009	0.765509	0.809722	0.539815	0.646065	0.838426	0.930324	0.752315	0.511111	0.5	0.547685	0.320833	0.335185	0.571991	0.488889	0.484491	0.408102	0.658102	0.471296	0.98125	0.674769	0.691435	0.5875	0.797685	0.763194	0.555324	0.496759	0.552083	0.773148	0.766667	0.586343	1.19907	1.25787	0.815278	0.661574	0.919213	0.976852	1.0919	1.0875	1.12292	0.929167	1.26111	1.36736
	8		1	1.47833	1.56257	1.32069	1.21811	1.36823	1.22894	0.64785	0.468717	0.418909	0.675987	0.124257	1.33695	0.400559	0.454561	0.413667	0.651171	0.151171	0.231038	0.975184	0.331527	0.523768	0.468717	0.119888	0.0475358	0.131772	0.340091	0.461028	0.51503	0.709542	0.529186	0.445998	0.341314	0.290458	0.337994	0.358441	1.17057	1.17704	1.10696	0.915764	0.576721	0.249388	0.699755	1.1662	0.938483	1.1122	1.28731
	9		1	1.03907	1.14708	1.026	0.824543	1.07428	1.00995	0.950156	0.91034	0.75858	0.784653	0.698856	0.732581	0.875873	0.790819	0.685782	0.806864	0.655178	0.746323	0.702644	0.734883	0.711113	0.826772	0.868964	0.790819	0.813029	0.953276	0.917991	1.01835	1.10266	1.00379	1.15703	0.872753	0.972367	1.04903	0.925643	1.89348	1.71564	2.07354	2.44132	2.50877	2.88115	2.68883	2.36547	2.48039	2.74476	2.59003
	10		1	1.01426	1.02212	1.01619	0.95102	0.955751	0.922631	0.994469	1.07864	1.15167	1.22671	1.29502	1.31714	1.34599	1.39617	1.35073	1.4183	1.39458	1.36139	1.29821	1.22951	1.2437	1.28635	1.2421	1.24883	1.23264	1.28635	1.33926	1.38784	1.37598	1.34799	1.34913	1.21172	1.03832	1.0032	0.844396	0.896175	1.00986	1.16313	1.39771	1.59796	1.7421	1.8452	1.94749	1.90564	1.97594	1.86892
	11		1	1.06437	1.00934	0.994355	1.11246	1.10562	1.03561	1.10182	1.14307	1.19627	1.16934	1.11691	1.09564	0.920647	0.94442	1.05308	1.04624	0.837495	0.809379	0.856926	0.814373	0.774425	0.646874	0.822514	0.910009	0.815675	0.907512	0.917499	0.707447	0.621255	0.604429	0.616261	0.534954	0.64937	0.669996	0.66066	0.672492	0.575662	0.48871	0.496201	0.400673	0.408163	0.464394	0.542553	0.771277	0.937473	1.24251
	12		1	0.870461	0.83523	0.809214	0.7	0.502439	0.642005	0.457724	0.379404	0.536856	0.402981	0.571816	0.571816	0.576694	0.443631	0.314092	0.62168	0.653388	0.564499	0.671274	0.808401	0.63794	0.675339	0.891599	0.614092	0.701626	0.642005	0.425745	0.569377	0.496748	0.607588	0.702439	0.554743	0.427371	0.518699	0.575881	0.99187	0.875339	1.20976	1.34824	1.73496	2.06369	1.90054	2.10949	1.75041	1.70244	2.03848
	13		1	1.13451	1.22516	1.11315	1.30315	1.34362	1.3053	1.45891	1.06081	0.855883	1.17396	1.15904	1.06624	0.961569	1.06511	0.950944	0.784447	0.796202	0.849554	0.801515	0.710749	0.884707	0.696959	0.663841	0.477111	0.731095	0.729965	0.644625	0.564598	0.566746	0.46852	0.296711	0.460043	0.54007	0.396971	0.608342	0.662711	0.506952	0.383181	0.220866	0.292416	0.398101	0.53894	0.55499	0.644625	0.816435	1.00746
	14		1	1.04766	0.81038	0.766224	0.80024	0.854535	0.67865	0.706121	0.678282	0.78844	0.732577	0.748617	0.767515	0.808444	0.575682	0.478245	0.690081	0.709993	0.81167	0.681232	0.649889	0.63809	0.738754	0.908094	0.812684	0.79729	0.946718	1.02941	0.964694	1.03392	0.812316	0.998617	0.93326	1.07513	1.00452	0.869838	0.858776	0.870852	1.08232	0.948009	1.19543	1.18925	1.28798	1.61809	1.38956	1.66547	1.48931
	15		1	0.760739	0.940633	0.924477	0.929606	0.79382	0.782793	0.982177	0.887165	0.820105	0.599692	0.61572	0.603026	0.44698	0.299397	0.370689	0.577638	0.484293	0.25016	0.396974	0.18746	0.343506	0.454674	0.557251	0.733684	0.819336	1.09501	1.21541	1.05001	1.02372	1.06616	0.843057	0.789588	0.558148	0.781126	1.39697	0.724324	0.865111	0.90409	0.897295	1.19592	1.05847	0.91345	1.14335	1.21875	1.24849	0.760739
	16		1	0.850239	0.62504	0.650399	0.546411	0.414514	0.441467	0.544498	0.580861	0.581818	0.552632	0.575598	0.579745	0.487879	0.567145	0.644179	0.423445	0.714673	0.580223	0.656778	0.802073	0.778469	0.814673	0.912281	0.906539	0.795694	0.852951	0.79075	0.619139	0.72488	0.80941	0.774801	0.890112	0.793939	0.909569	0.727751	1.08421	1.12265	1.26124	1.19681	1.08501	1.48405	1.45598	1.27321	1.05678	1.28963	0.826794
	17		1	0.874807	1.04848	1.0247	1.02861	0.977091	0.916971	1.15015	0.980992	1.01907	1.1151	1.19318	1.13089	1.07424	1.00563	1.19491	1.17652	1.01517	0.977525	1.11553	1.01672	0.82676	0.866572	0.830227	0.868925	0.983592	0.872392	0.819392	1.06322	0.846635	0.963903	1.11077	0.98836	1.06879	1.05003	0.434586	1.17547	0.978639	0.703486	0.561761	0.589685	0.604173	0.715374	0.759024	0.881679	0.97059	1.02576
	18		1	0.972968	0.813516	0.734474	0.54799	0.39692	0.474936	0.505218	0.464671	0.464671	0.358426	0.149016	0.380154	0.184431	0.356202	0.38118	0.365612	0.46775	0.370915	0.358426	0.563559	0.621899	0.635415	1.0864	0.584431	0.731223	0.573995	0.648931	0.653208	0.153122	0.857314	0.314628	0.297861	0.764585	0.469803	2.24277	2.08229	1.85937	0.505218	0.316681	0.555175	0.505218	0.382378	0.569889	1.30317	1.87083	1.08862
	19		1	1.27786	0.9946	0.839961	1.11929	0.978891	0.923908	0.726559	0.873343	0.894944	0.898871	0.959254	1.05498	0.976927	0.83407	0.510064	0.666176	0.683849	0.687776	0.85567	0.632793	0.52921	0.664212	0.722631	0.695631	1.01375	0.859597	0.871379	0.849779	1.03535	0.744232	1.0216	0.963181	1.16249	1.24251	1.25037	0.900835	0.656357	0.722631	0.603829	0.453117	0.539028	0.648503	0.885125	0.738341	0.666176	0.636721
	20		1	1.10738	0.85082	0.863627	0.805225	0.929816	1.05113	1.05031	1.2	1.31158	0.906455	1.16691	1.13801	1.02336	1.09898	1.15441	1.07561	1.10881	0.729508	0.807992	0.935963	0.703893	0.772131	0.802664	0.767111	0.768238	0.6625	0.774078	0.750922	0.772643	0.597951	0.632992	0.671107	0.874795	0.603791	1.39365	1.14631	1.07951	1.31742	1.42285	1.44652	2.08873	1.86168	1.22029	1.07592	0.965779	1.22643
	21		1	0.827139	0.409372	0.749633	0.851345	0.428117	0.535615	0.462592	0.497148	0.421434	0.457131	0.561043	0.37392	1.10057	0.775713	0.682396	0.63912	0.757539	0.895273	0.949144	0.611247	0.547677	0.767482	1.14931	0.939446	1.10905	0.590383	1.01271	0.895273	0.659087	0.947025	0.820782	0.807498	0.770823	0.57498	1.11508	0.791117	0.365118	0.392095	0.28639	0.128036	0.286716	0.370905	0.6815	0.730562	0.714833	0.764466
	22		1	0.866352	0.797484	0.73805	0.484906	0.416981	0.43805	0.53805	0.62044	0.689623	0.499057	0.331761	0.794025	0.481447	0.677987	0.800943	0.712579	0.851572	0.797484	0.607233	1.22044	0.749686	0.713522	0.947799	0.670126	0.728302	0.540881	0.561006	0.608176	0.312579	0.658491	0.323899	0.389308	0.56478	0.359434	1.01509	0.737421	0.46195	0.443396	0.203459	0.341509	0.484906	0.524843	0.575157	0.847799	1.08522	0.862893
	23		1	1.06993	1.1263	0.869088	0.961241	0.6818	0.683561	0.88264	0.514433	0.821521	0.689389	0.613091	0.69237	0.787505	0.896734	0.64006	0.637756	0.712292	0.806207	0.729909	0.666486	0.732213	0.840358	0.814474	0.682342	0.520802	0.490852	0.452094	0.463342	0.42106	0.658897	0.549668	0.535574	0.725844	0.65063	0.630031	0.968288	0.805665	1.07752	1.29543	1.23486	1.36292	1.31007	1.41455	1.38176	1.20314	1.31942
	24		1	0.838882	1.01233	0.673443	0.757179	0.93202	0.895172	0.902414	0.415502	0.234053	0.438628	0.427065	0.63075	0.532529	0.773825	0.548412	0.308513	0.422745	0.411182	0.385896	0.311436	0.582338	0.358323	0.476874	0.377891	0.77751	0.72249	0.689962	0.685006	0.753621	0.762262	0.266582	0.49784	0.795553	0.401017	0.645997	0.884371	1.13227	1.03901	0.901017	1.26442	1.27166	1.27459	1.46887	1.62427	1.67192	1.77382
	25		1	0.991235	0.940089	0.90552	0.809882	0.746095	0.757666	0.798166	0.792525	0.745371	0.618404	0.503182	0.734986	0.611895	0.737503	0.802013	0.757087	0.800538	0.800364	0.760183	0.81506	0.838782	0.826776	0.872744	0.806324	0.799931	0.710657	0.727551	0.768948	0.668682	0.86178	0.702065	0.732469	0.781706	0.766258	0.758563	0.844278	0.983974	1.01438	0.963348	1.06599	0.986056	0.799497	0.709037	0.728448	0.711843	0.67091
[truncated: 49 more columns]

## Sheet: Fig. 4h
								EGF&Insulin Stimulation
		time (Hour)	Mean	SEM				Before	After
		0	1.00013	7.17792e-05				0.998	1.115
		0.0333333	1.00372	0.00522465				1.059	1.194
		0.0666667	1.00757	0.00773906				0.956	1.077
		0.1	1.01318	0.00773782				1.018	1.17
		0.133333	1.00971	0.00910366				1.07	1.217
		0.166667	1.00803	0.00929305				0.966	1.123
		0.2	1.01342	0.00776054				1.031	1.116
		0.233333	1.01669	0.00712734				1.033	1.13
		0.266667	1.02249	0.00763082				1.035	1.106
		0.3	1.0221	0.00791204				1.022	1.164
		0.333333	1.02746	0.00835243				1.006	1.209
		0.366667	1.02755	0.00781456				0.989	1.188
		0.4	1.02366	0.0084364				1.04	1.23
		0.433333	1.02457	0.0095507				1.016	1.138
		0.466667	1.02415	0.0105046				1.021	1.26
		0.5	1.02899	0.0120338				1.058	1.11
		0.533333	1.02406	0.0135017				0.983	1.119
		0.566667	1.02478	0.0134792				0.971	1.149
		0.6	1.0259	0.0133343				1.045	1.23
		0.633333	1.03048	0.0134775				1.023	1.12
		0.666667	1.03635	0.0123445				1.046	1.145
		0.7	1.03571	0.0143587
		0.733333	1.04086	0.014677
		0.766667	1.04283	0.0155767
		0.8	1.04966	0.0154128
		0.833333	1.05765	0.0165517
		0.866667	1.07172	0.017828
		0.9	1.08253	0.0169933
		0.933333	1.09384	0.0164086
		0.966667	1.10734	0.0154445
		1	1.12366	0.0147014
		1.03333	1.13971	0.0147815
		1.06667	1.1448	0.0150704
		1.1	1.14948	0.0156204
		1.13333	1.14991	0.0151837
		1.16667	1.15093	0.0146787
		1.2	1.15338	0.0144072
		1.23333	1.16006	0.0134823
		1.26667	1.16744	0.0140244
		1.3	1.17787	0.0138932
		1.33333	1.18074	0.014832
		1.36667	1.18527	0.0139043
		1.4	1.18611	0.0130632
		1.43333	1.19004	0.0131794
		1.46667	1.19611	0.0145471
		1.5	1.19873	0.0164966
		1.53333	1.19885	0.0171043
		1.56667	1.20231	0.017455
		1.6	1.2107	0.0162527
		1.63333	1.22196	0.0164473
		1.66667	1.22321	0.0153314
		1.7	1.22057	0.0153044
		1.73333	1.22063	0.015781
		1.76667	1.22504	0.0164195
		1.8	1.23029	0.015061
		1.83333	1.23273	0.0154477
		1.86667	1.23359	0.0157
		1.9	1.22974	0.0163129
		1.93333	1.22238	0.0171354

## Sheet: Fig. 4j
	time (min)		cell 1	cell 2	cell 3	cell 4	cell 5	cell 6	cell 7	cell 8	cell 9	cell 10	cell 11	cell 12	cell 13	cell 14	cell 15	cell 16		Mean	SD	SEM
	0		1.00004	1.00066	0.999175	0.997713	1.00205	1.0003	1.00055	1.002	0.99946	1.00126	1.00023	0.999274	0.999667	0.999475	1.00016	1.00219		1.00026	0.00119781	0.000299452
	4.5		0.962572	0.936436	0.722611	1.06953	1.14158	0.938991	1.19523	0.880664	1.00804	0.998198	0.656421	0.850292	1.09371	0.840157	1.04824	0.922506		0.954074	0.144404	0.036101
	9		0.969704	0.814559	0.734734	1.07372	0.981252	0.788505	1.01195	1.31312	1.09264	0.937355	0.695089	0.609509	0.83347	0.696659	0.942376	1.06132		0.909747	0.18418	0.0460449
	13.5		0.993382	0.915617	0.481946	0.676114	1.22083	0.901166	1.27858	1.02614	1.03662	0.96956	0.5376	0.682176	0.740511	0.699399	0.734256	0.974443		0.866771	0.227938	0.0569845
	18		0.898067	0.657489	0.577575	0.832075	0.892494	0.745753	1.21553	0.972105	0.898798	1.60369	0.728473	0.576245	1.05846	0.779189	0.817843	0.837507		0.880705	0.254272	0.0635681
	22.5		0.924991	0.858267	0.525091	1.08337	0.801716	1.02103	1.245	0.907815	1.05327	1.08985	0.438162	0.791756	0.927073	0.785218	0.867593	0.85822		0.886151	0.202998	0.0507494
	27		1.04639	0.914468	0.801127	1.22635	0.969128	0.834085	0.8644	0.923045	1.04772	0.718654	0.558555	1.14466	0.966889	0.700991	0.759702	1.19671		0.917054	0.187463	0.0468656
	31.5		1.01329	1.01523	0.501463	0.721406	0.934821	0.845047	1.13891	0.831583	1.24802	1.15186	0.737502	1.05277	1.04781	0.920199	0.951376	1.04177		0.947066	0.187382	0.0468454
	36		1.00394	0.827894	0.530233	0.787866	0.934712	0.992835	1.14253	0.646856	1.17267	1.30561	0.526879	0.954023	0.959679	0.946347	0.777195	1.07035		0.911226	0.220126	0.0550316
	40.5		1.03087	1.01646	0.573497	0.88424	1.10068	1.05144	1.11876	0.844925	1.02441	1.26636	0.787627	0.980601	1.02919	0.795431	1.01745	0.623566		0.946594	0.183222	0.0458056
	45		1.00246	0.90376	0.543305	0.925681	1.12925	0.751758	0.879943	0.594221	1.08023	1.3422	0.530859	0.922645	0.865052	0.659176	0.825283	1.16818		0.88275	0.231458	0.0578646
	49.5		0.389364	0.220716	0.611653	0.471229	0.559729	0.203526	0.382056	0.233471	0.624811	0.252676	0.249755	0.575647	0.328871	0.264939	0.273821	0.628607		0.391929	0.161329	0.0403323
	54		0.171388	0.132531	0.245529	0.460197	0.173869	0.341041	0.453409	0.189353	0.226709	0.194745	0.117164	0.199449	0.253305	0.214924	0.22694	0.312608		0.244573	0.100776	0.025194
	58.5		0.189685	0.138019	0.225926	0.332325	0.372689	0.271763	0.382024	0.298006	0.135577	0.152258	0.167845	0.184263	0.2622	0.169818	0.196267	0.293676		0.235771	0.081913	0.0204783
	63		0.154886	0.179176	0.0990732	0.40211	0.469477	0.216847	0.405797	0.283471	0.0783457	0.205267	0.153938	0.217555	0.193188	0.214526	0.152272	0.254266		0.230012	0.11077	0.0276926
	67.5		0.18484	0.181218	0.213238	0.379817	0.376193	0.301912	0.336015	0.326315	0.0689101	0.196582	0.133463	0.225426	0.149664	0.15397	0.279537	0.404424		0.24447	0.100788	0.025197
	72		0.217263	0.180795	0.246633	0.356162	0.251049	0.333332	0.421138	0.318746	0.0609039	0.166226	0.12989	0.272108	0.293787	0.183584	0.179998	0.296295		0.244244	0.0926049	0.0231512
	76.5		0.179202	0.236095	0.229928	0.616465	0.444771	0.305689	0.416151	0.24469	0.0750784	0.210632	0.126703	0.25496	0.300176	0.180107	0.218682	0.296002		0.270958	0.13151	0.0328774
	81		0.184076	0.191914	0.203606	0.697559	0.274537	0.28304	0.526267	0.37525	0.0783602	0.267265	0.150892	0.242399	0.18315	0.177181	0.201218	0.229439		0.266635	0.153117	0.0382792
	85.5		0.174253	0.198429	0.236442	0.668807	0.543876	0.244791	0.498693	0.368728	0.0945165	0.269587	0.160764	0.26945	0.289417	0.255873	0.216482	0.430521		0.307539	0.155251	0.0388127
	90		0.191681	0.239033	0.184146	0.681674	0.441415	0.244483	0.531067	0.256414	0.108611	0.261615	0.139126	0.322946	0.319395	0.213157	0.189705	0.382751		0.294201	0.151398	0.0378496

## Sheet: Fig. 4k
		time (min)	Mean	SEM
		0	0.999978	6.69249e-05
		3	0.993983	0.0121303
		6	0.98998	0.0119794
		9	0.996045	0.0132718
		12	0.976511	0.0153539
		15	0.973955	0.0123097
		18	0.951015	0.0166439
		21	0.947422	0.0155685
		24	0.960078	0.0176002
		27	0.942316	0.0189883
		30	0.931067	0.0180303
		33	0.825595	0.0319483
		36	0.779165	0.0329618
		39	0.7333	0.0383868
		42	0.727101	0.0328645
		45	0.727861	0.0339145
		48	0.736368	0.0333263
		51	0.694598	0.0273948
		54	0.699237	0.0355978
		57	0.688486	0.0342934
		60	0.695687	0.0307653
		63	0.68778	0.0358564
		66	0.679731	0.033533
		69	0.692258	0.0373967
		72	0.68225	0.0309013
		75	0.680505	0.03704
		78	0.669798	0.0362509
		81	0.679942	0.0408576
		84	0.690283	0.0383586
		87	0.695625	0.0332554
		90	0.679174	0.0365198

## Sheet: Fig. 4l
			time	Mean	SEM
			0	1.00002	6.59099e-05
			3	1.00489	0.0131893
			6	0.987299	0.0122621
			9	0.991161	0.0137553
			12	0.994404	0.0131414
			15	0.967779	0.0104291
			18	0.973411	0.0163999
			21	0.970873	0.0187427
			24	0.964772	0.0168202
			27	0.940571	0.0194336
			30	0.936295	0.0212248
			33	0.850402	0.0248379
			36	0.800845	0.0319051
			39	0.768562	0.0285747
			42	0.771575	0.0327401
			45	0.743385	0.0297266
			48	0.734466	0.0307795
			51	0.719772	0.0308151
			54	0.720053	0.0300671
			57	0.715897	0.0307939
			60	0.71181	0.0298869
			63	0.699163	0.0291698
			66	0.678396	0.0278806
			69	0.684219	0.0312006
			72	0.694608	0.029899
			75	0.696932	0.0304636
			78	0.67873	0.0288759
			81	0.682154	0.0348339
			84	0.669163	0.0361019
			87	0.683389	0.0354699
			90	0.66213	0.0338532

## Sheet: Fig. 4p
			time (min)	Mean	SEM
			0	0.999329	0.0150145
			3	1.00279	0.0154418
			6	1.00184	0.0161174
			9	1.00215	0.0174512
			12	0.996101	0.0186507
			15	0.983798	0.0188811
			18	0.980116	0.0190965
			21	0.951013	0.01905
			24	0.891398	0.0204536
			27	0.809452	0.0230682
			30	0.75344	0.0256759
			33	0.733722	0.0264765
			36	0.733474	0.0269325
			39	0.738478	0.0271925
			42	0.736802	0.0276878
			45	0.739481	0.0281279
			48	0.737637	0.0286147
			51	0.740783	0.0285157
			54	0.744239	0.0285044
			57	0.743289	0.0281546
			60	0.743253	0.028173
			63	0.74287	0.0285855
			66	0.746065	0.0289022
			69	0.74756	0.0281308

## Sheet: Fig. 4q
		time (min)	Mean	SEM
		0	0.99914	0.000826143
		2.5	1.00285	0.019106
		5	0.994575	0.0188445
		7.5	0.989589	0.0193372
		10	0.974213	0.0215598
		12.5	0.978668	0.021432
		15	0.962191	0.0219324
		17.5	0.951771	0.0209859
		20	0.942479	0.0223457
		22.5	0.934027	0.0221753
		25	0.948285	0.0243761
		27.5	0.946019	0.0216246
		30	0.937332	0.0223938
		32.5	0.961886	0.0233428
		35	0.945475	0.0240549
		37.5	0.89421	0.0240395
		40	0.725443	0.030748
		42.5	0.644161	0.0230986
		45	0.630514	0.0245745
		47.5	0.593108	0.0233502
		50	0.58351	0.0254966
		52.5	0.552903	0.0270034
		55	0.560052	0.0308053
		57.5	0.550938	0.031319
		60	0.552387	0.0301091

## Sheet: Fig. 4r
		time (min)	Mean	SEM
		0	1.00124	0.00081542
		2.5	1.00236	0.0368345
		5	1.04543	0.0472449
		7.5	1.00657	0.0494091
		10	0.994697	0.0801224
		12.5	0.997483	0.04846
		15	1.01597	0.03603
		17.5	1.02155	0.0675352
		20	1.00461	0.0614789
		22.5	1.06277	0.0588136
		25	1.08253	0.0565648
		27.5	0.986173	0.0517216
		30	1.04396	0.0498142
		32.5	1.03351	0.0547079
		35	1.00075	0.0447818
		37.5	0.993902	0.0557383
		40	0.853691	0.0821761
		42.5	0.577586	0.0592221
		45	0.504127	0.0436737
		47.5	0.460624	0.0398357
		50	0.46632	0.046379
		52.5	0.430935	0.0300214
		55	0.415481	0.0280004
		57.5	0.426516	0.0343142
		60	0.413015	0.0249879

## Sheet: Fig. 5g
		time (min)	cell 1	cell 2	cell 3	cell 4	cell 5	cell 6	cell 7	cell 8	cell 9	cell 10	cell 11	cell 12	cell 13	cell 14	cell 15	cell 16	cell 17	cell 18	cell 19	cell 20		Mean	SEM
		0	0.999974	0.999986	1.00007	0.999839	0.999575	1.00008	0.999757	1.00021	0.999905	1.00004	0.999688	0.999992	1.00004	1	0.999943	1.00002	1.00014	0.999844	0.999992	0.999878		0.999948	3.40113e-05
		2	1.03301	1.00243	0.998941	1.01267	1.00873	1.02556	1.00202	1.01706	1.05455	1.03076	1.04245	0.964968	0.964519	0.961896	0.990826	0.989183	0.984191	0.992718	0.991172	0.985528		1.00266	0.00575679
		4	1.06494	0.975833	0.977885	1.02585	1.0114	1.03856	1.0064	1.03101	1.1009	1.08679	1.08364	0.943065	0.961386	0.927982	0.990692	0.993144	0.982377	0.983849	0.985101	0.970627		1.00707	0.0107601
		6	1.0516	0.938828	0.962535	1.04846	1.01298	1.0282	1.02076	1.02385	1.13865	1.12122	1.10647	0.937914	1.01555	0.887875	1.01905	0.994863	1.01885	0.968849	0.970897	0.968218		1.01178	0.0140339
		8	1.05451	0.907494	0.955865	1.07545	0.992549	1.01245	1.03606	1.01495	1.15166	1.11855	1.13164	0.967041	1.03257	0.849863	1.05686	0.987613	1.06302	0.952014	0.94856	0.93071		1.01197	0.0173372
		10	1.04431	0.906678	0.972501	1.10259	0.984236	0.981852	1.05975	1.00316	1.16211	1.04716	1.13584	0.995197	1.06042	0.824142	1.09775	0.964519	1.11029	0.939971	0.917747	0.910543		1.01104	0.0196402
		12	1.06102	0.912553	0.983189	1.11185	0.996408	0.952469	1.07742	0.999734	1.16227	1.00056	1.13846	1.00838	1.04717	0.81795	1.09896	0.975132	1.12982	0.939256	0.892318	0.902613		1.01038	0.0207271
		14	1.0979	0.934421	1.00167	1.11291	1.02506	0.921394	1.0852	0.996997	1.16271	0.986088	1.1224	0.999344	1.04563	0.817378	1.09728	0.954354	1.13716	0.94215	0.884987	0.911768		1.01184	0.021133
		16	1.12222	0.972732	1.004	1.10888	1.07117	0.902105	1.07576	0.999945	1.17252	1.00657	1.09889	0.965778	1.07825	0.822618	1.09641	0.97147	1.14387	0.940345	0.887622	0.913033		1.01771	0.0214337
		18	1.12152	1.02063	1.01437	1.11285	1.09255	0.88736	1.06035	1.02011	1.18833	1.02408	1.08173	0.923334	1.11049	0.843672	1.10238	0.944638	1.15208	0.943208	0.918206	0.891345		1.02266	0.0221723
		20	1.05984	1.05523	1.02008	1.11565	1.11372	0.881706	1.05427	1.03264	1.21063	1.04954	1.0814	0.886851	1.15396	0.881016	1.09769	0.957195	1.18673	0.957678	0.932181	0.886865		1.03074	0.0230552
		22	1.04164	1.0598	1.03583	1.11283	1.11085	0.860619	1.05264	1.03391	1.21616	1.08078	1.09575	0.887791	1.21488	0.924552	1.08287	0.959661	1.20857	0.966796	0.950393	0.872627		1.03845	0.0242819
		24	1.05137	1.05021	1.03173	1.07707	1.10313	0.846615	1.05763	1.02311	1.22688	1.06787	1.10686	0.91734	1.23955	0.962182	1.08253	0.977599	1.19572	0.967169	0.940199	0.840641		1.03827	0.0245833
		26	1.14702	1.03748	1.03165	1.02623	1.07107	0.835253	1.04999	1.01748	1.24037	1.02831	1.109	0.958617	1.26577	0.988856	1.07543	0.996881	1.18714	0.96023	0.928286	0.823546		1.03893	0.0256961
		28	1.20854	1.03103	1.0335	0.979047	1.04505	0.84466	1.05582	0.996997	1.25543	0.982749	1.10128	0.982561	1.23777	0.999716	1.08253	0.998376	1.22646	0.975167	0.911104	0.817279		1.03825	0.0270803
		30	1.25554	1.03422	1.05407	0.951853	1.04623	0.858664	1.06233	0.971934	1.26419	0.976812	1.08297	0.996785	1.2342	1.00648	1.08227	1.00181	1.27187	0.996576	0.889569	0.822984		1.04307	0.0289168
		32	1.26778	1.0305	1.06902	0.957188	1.0784	0.858294	1.077	0.941184	1.25414	1.00872	1.06228	0.989462	1.22095	1.01401	1.09487	0.988959	1.39817	1.0215	0.858527	0.825883		1.05084	0.032415
		34	1.29289	1.02826	1.0691	0.975385	1.14064	0.854437	1.08647	0.946397	1.24105	1.03113	1.03435	0.99808	1.28625	1.03058	1.11612	0.995611	1.47627	1.03591	0.856007	0.917248		1.07061	0.0346374
		36	1.36618	1.01985	1.06227	1.01163	1.16958	0.827854	1.08555	0.985887	1.18049	1.03165	1.0046	1.00968	1.409	1.06278	1.13932	1.01078	1.50886	1.02863	0.860932	1.04713		1.09113	0.0378382
		38	1.42236	1.02063	1.07151	1.04312	1.14574	0.820773	1.09662	1.07929	1.15495	1.04768	0.991059	1.04176	1.53651	1.11423	1.15078	1.04135	1.45574	1.01291	0.876739	1.21819		1.1171	0.0398895
		40	1.49141	1.04005	1.09152	1.06813	1.08483	0.816809	1.11511	1.1846	1.16656	1.09236	0.999068	1.07474	1.5741	1.16624	1.14059	1.06848	1.37823	1.01223	0.866659	1.29588		1.13638	0.0411759
		42	1.50632	1.07359	1.11169	1.08459	1.0682	0.841542	1.15339	1.28564	1.25511	1.18289	1.02977	1.1121	1.56981	1.21864	1.11706	1.10391	1.36228	1.03112	0.865285	1.33831		1.16556	0.0410986
		44	1.55057	1.10125	1.1219	1.08673	1.12184	0.864372	1.19093	1.35478	1.33953	1.27135	1.04808	1.13607	1.57762	1.24874	1.09507	1.10563	1.35416	1.0506	0.868378	1.35717		1.19224	0.0426291
		46	1.59388	1.10598	1.12857	1.06908	1.20283	0.893596	1.22791	1.40043	1.40218	1.34103	1.04846	1.149	1.58846	1.28313	1.06899	1.09188	1.38668	1.05928	0.88029	1.38372		1.21527	0.0453067
		48	1.62786	1.10566	1.14143	1.0388	1.27433	0.933338	1.26722	1.41175	1.43689	1.38325	1.03849	1.15797	1.59723	1.29895	1.07167	1.10757	1.46275	1.06432	0.902055	1.41348		1.23675	0.0473591
		50	1.6317	1.12385	1.16546	1.00676	1.32836	0.962668	1.29695	1.42381	1.46695	1.3932	1.0486	1.17359	1.6302	1.32648	1.08012	1.13373	1.5492	1.0792	0.919008	1.40451		1.25722	0.0488519
		52	1.61295	1.1467	1.19632	0.992918	1.37581	1.00389	1.31777	1.44345	1.48445	1.40685	1.08207	1.18642	1.64769	1.33629	1.10566	1.16004	1.63892	1.08925	0.935731	1.38512		1.27741	0.0490763
		54	1.58321	1.17742	1.21319	0.993927	1.41757	1.03602	1.32693	1.46998	1.48561	1.40952	1.12097	1.19044	1.69545	1.31914	1.13027	1.14449	1.68882	1.10163	0.953715	1.39543		1.29269	0.0494257
		56	1.57027	1.19097	1.21649	1.00861	1.43776	1.08718	1.32993	1.47825	1.4509	1.41672	1.1531	1.19238	1.67034	1.26351	1.14749	1.14943	1.71136	1.11517	0.978915	1.40262		1.29857	0.0471475
		58	1.55222	1.2048	1.20966	1.03998	1.45092	1.12528	1.32219	1.45461	1.39586	1.40945	1.17188	1.1951	1.64649	1.21016	1.15715	1.1575	1.71186	1.13372	0.997357	1.41504		1.29806	0.0442957
		60	1.55434	1.21357	1.20998	1.07548	1.45918	1.15017	1.3183	1.46056	1.35687	1.40069	1.17946	1.20162	1.63608	1.18301	1.15473	1.16953	1.72566	1.15762	1.02485	1.42023		1.3026	0.0428708
		62	1.5785	1.21891	1.21054	1.10579	1.45973	1.16206	1.31601	1.44687	1.33036	1.3722	1.17016	1.21555	1.63386	1.17863	1.1599	1.17521	1.71923	1.17377	1.05543	1.38583		1.30343	0.0412433
		64	1.58651	1.21247	1.21496	1.11831	1.43509	1.16618	1.32863	1.47209	1.32188	1.34548	1.15043	1.22187	1.66837	1.18167	1.16244	1.17842	1.7107	1.18432	1.08659	1.37164		1.3059	0.0411366
		66	1.61687	1.18566	1.22396	1.12753	1.39719	1.16201	1.33414	1.46751	1.29594	1.32574	1.1316	1.23055	1.67617	1.17129	1.18008	1.1711	1.7112	1.18488	1.10285	1.37883		1.30376	0.0415739
		68	1.5756	1.1611	1.24558	1.1222	1.37754	1.15556	1.32742	1.47925	1.26231	1.31602	1.12788	1.23308	1.73559	1.15614	1.20508	1.17529	1.7215	1.18432	1.10583	1.44147		1.30544	0.0431805
		70	1.56524	1.12336	1.28954	1.11254	1.37794	1.1442	1.31289	1.46561	1.21431	1.31587	1.15396	1.23765	1.76812	1.14557	1.23786	1.16916	1.72253	1.17828	1.12347	1.49176		1.30749	0.0444762
		72	1.51864	1.07163	1.33013	1.10879	1.38175	1.13194	1.29522	1.45982	1.19738	1.32203	1.19271	1.24863	1.76933	1.14347	1.25784	1.16624	1.67967	1.17205	1.13722	1.51689		1.30507	0.0435609
		74	1.54626	1.03532	1.35223	1.13016	1.39872	1.11069	1.28582	1.45961	1.20507	1.32686	1.24301	1.25116	1.7607	1.14604	1.26635	1.14419	1.66471	1.16561	1.17571	1.50037		1.30843	0.0433926
		76	1.57592	1.00888	1.3724	1.15949	1.42252	1.09442	1.26867	1.45382	1.23225	1.32018	1.28424	1.25258	1.74663	1.13842	1.26106	1.12977	1.6472	1.17112	1.18499	1.48821		1.31064	0.0433743
		78	1.61837	0.99868	1.3466	1.16398	1.43578	1.09125	1.2546	1.43687	1.24234	1.29205	1.32744	1.24299	1.76196	1.15224	1.25375	1.14292	1.63121	1.18058	1.19438	1.46775		1.31179	0.043696
		80	1.65454	0.978566	1.31076	1.14711	1.42559	1.10234	1.23838	1.39948	1.24186	1.28419	1.35103	1.24364	1.74615	1.15328	1.25181	1.17723	1.6055	1.18326	1.18876	1.46471		1.30741	0.0433402
		82	1.66168	0.98081	1.26865	1.11891	1.40842	1.1043	1.2266	1.35673	1.23577	1.28997	1.35327	1.24244	1.73434	1.17329	1.25905	1.20817	1.56227	1.18323	1.19105	1.45671		1.30078	0.0419636
		84	1.69456	1.01794	1.24454	1.08609	1.39922	1.0932	1.20037	1.30386	1.23449	1.32248	1.34274	1.23564	1.67747	1.16929	1.27245	1.23792	1.56128	1.17638	1.19392	1.4672		1.29655	0.0411699
		86	1.68773	1.07028	1.24285	1.05483	1.39219	1.06313	1.18089	1.25347	1.23973	1.36485	1.33349	1.23343	1.66427	1.1751	1.27312	1.27095	1.53903	1.18304	1.19758	1.5152		1.29676	0.0409777
		88	1.6798	1.12548	1.23425	1.02363	1.372	1.03475	1.16039	1.22109	1.23477	1.40411	1.33687	1.23509	1.70788	1.17072	1.26877	1.31273	1.54105	1.18382	1.22439	1.56468		1.30181	0.0431906
		90	1.65791	1.14543	1.23449	1.01074	1.3625	1.01446	1.14516	1.20087	1.22636	1.42555	1.33821	1.24092	1.75608	1.17329	1.25482	1.32566	1.52782	1.19194	1.23481	1.56123		1.30141	0.0443705
		92	1.6696	1.16824	1.22035	0.999032	1.36092	1.01282	1.14024	1.21182	1.21407	1.41695	1.34379	1.22977	1.75752	1.16967	1.25898	1.31557	1.55312	1.19409	1.24295	1.56067		1.30201	0.0451002
		94	1.68428	1.1527	1.20829	0.99338	1.37933	1.01256	1.14763	1.21835	1.20995	1.3981	1.34336	1.21101	1.72364	1.17996	1.25194	1.29442	1.59791	1.19452	1.20938	1.53353		1.29721	0.0452134
		96	1.71904	1.12887	1.21078	0.996148	1.40679	1.01906	1.16414	1.22546	1.20166	1.38808	1.33788	1.19621	1.75612	1.19615	1.21856	1.26348	1.63249	1.18849	1.18258	1.54083		1.29864	0.0478672
		98	1.73607	1.06069	1.22035	0.996667	1.453	1.02408	1.17329	1.21235	1.18769	1.38689	1.3241	1.18299	1.77699	1.22064	1.16137	1.23971	1.64629	1.16686	1.1796	1.53172		1.29407	0.0504009
		100	1.7414	0.999006	1.21681	0.993206	1.49986	1.0421	1.18542	1.20998	1.17989	1.39112	1.3056	1.17693	1.81979	1.22978	1.11284	1.22177	1.64666	1.14069	1.20698	1.53647		1.29281	0.0532478
		102	1.74234	0.960329	1.21336	0.980489	1.5197	1.0597	1.19079	1.21735	1.17296	1.39498	1.27576	1.16471	1.82297	1.2315	1.13456	1.21916	1.62964	1.10717	1.26207	1.53109		1.29153	0.0538225
		104	1.73528	0.961512	1.19182	0.975529	1.51777	1.07914	1.19525	1.22857	1.18229	1.40648	1.23953	1.16614	1.85868	1.23902	1.17089	1.21221	1.60146	1.09105	1.28876	1.5077		1.29245	0.0537281
		106	1.7702	0.986685	1.16948	0.979681	1.50906	1.09162	1.18779	1.24363	1.1971	1.4185	1.20458	1.16925	1.82003	1.24731	1.21735	1.19778	1.58192	1.07388	1.33034	1.48734		1.29418	0.0525423
		108	1.78417	1.01851	1.14802	0.98444	1.5238	1.10456	1.18733	1.24826	1.21295	1.43067	1.18108	1.1744	1.77502	1.25646	1.23753	1.19016	1.58003	1.0641	1.36368	1.47989		1.29725	0.0515136
		110	1.78785	1.04829	1.14087	0.989544	1.54533	1.11577	1.19111	1.25842	1.2479	1.42689	1.17474	1.16348	1.73357	1.26284	1.25087	1.18179	1.58802	1.05175	1.36047	1.49068		1.30051	0.0506346
		112	1.75513	1.08407	1.14762	0.992659	1.56809	1.13136	1.20094	1.26258	1.30374	1.41101	1.18318	1.14239	1.71598	1.27151	1.25234	1.18186	1.59379	1.04531	1.30033	1.5166		1.30302	0.0492521

[truncated: 17 more sheets: Fig. 5k+Sup Fig. 8b, Fig. 6d, Fig. 7a, Fig. 7b, Fig. 7c, Fig. 7d-h, Fig. 8a, Fig. 8c, Fig. 8d, Fig. 8f, Sup Fig. 2 , Sup Fig. 4d, Sup Fig. 4e, Sup Fig. 9b, Sup Fig. 9i, Sup Fig. 13a, Sup Fig. 13b]
